# Supplementary material for: Exploration of biomarkers of Alzheimer’s disease based on orthogonal multi-task canonical correlation analysis
Source: BMC Med Imaging. 2025 Jul 17;25:287. doi: 10.1186/s12880-025-01782-2 (PMC12272997; doi:10.1186/s12880-025-01782-2)
Supplement: Supplementary file 2 — Supplementary Material 2 [file 12880_2025_1782_MOESM2_ESM.xlsx]

## Sheet: Table S1
Combination of parameters	CCC1
1	0.953627
2	0.754281
3	0.488724
4	0.550048
5	0.938721
6	0.939225
7	0.470596
8	0.547208
9	0.788363
10	0.790035
11	0.780479
12	0.49711
13	0.638315
14	0.637714
15	0.634645
16	0.635313
17	0.937029
18	0.93616
19	0.421746
20	0.55972
21	0.919416
22	0.92054
23	0.402361
24	0.569086
25	0.773002
26	0.774324
27	0.784886
28	0.54359
29	0.637993
30	0.637406
31	0.6344
32	0.635312
33	0.774327
34	0.776111
35	0.787822
36	0.575438
37	0.754979
38	0.757838
39	0.779601
40	0.530047
41	0.630491
42	0.63007
43	0.678279
44	0.63866
45	0.635356
46	0.634896
47	0.632593
48	0.626923
49	0.631336
50	0.631042
51	0.622283
52	0.606014
53	0.631417
54	0.631094
55	0.622107
56	0.608537
57	0.632561
58	0.631479
59	0.619982
60	0.609301
61	0.643192
62	0.643251
63	0.643642
64	0.60249
65	0.481411
66	0.144902
67	0.01356
68	0.08827
69	0.62112
70	0.330748
71	0.117773
72	0.056523
73	0.20932
74	0.26305
75	0.07137
76	0.177374
77	0.197979
78	0.296521
79	0.231827
80	0.231581
81	0.65591
82	0.01288
83	0.264985
84	0.495198
85	0.20238
86	0.66249
87	0.294928
88	0.10075
89	0.408
90	0.458883
91	0.138468
92	0.446079
93	0.477643
94	0.274206
95	0.376098
96	0.144462
97	0.332095
98	0.196781
99	0.038333
100	0.229753
101	0.27361
102	0.290068
103	0.100205
104	0.05273
105	0.51337
106	0.476747
107	0.33937
108	0.26293
109	0.10733
110	0.32853
111	0.32481
112	0.284342
113	0.12488
114	0.22635
115	0.25504
116	0.349135
117	0.130196
118	0.112676
119	0.592574
120	0.097607
121	0.178157
122	0.110021
123	0.107344
124	0.432687
125	0.447315
126	0.561762
127	0.289944
128	0.186482
129	0.806667
130	0.217951
131	0.02124
132	0.08624
133	0.464876
134	0.195651
135	0.127144
136	0.050496
137	0.099102
138	0.071789
139	0.15918
140	0.12046
141	0.16911
142	0.16225
143	0.228707
144	0.104557
145	0.727159
146	0.161358
147	0.141571
148	0.237585
149	0.426612
150	0.17275
151	0.083241
152	0.13735
153	0.467213
154	0.063926
155	0.07008
156	0.1553
157	0.12104
158	0.11656
159	0.45555
160	0.099199
161	0.28323
162	0.17991
163	0.187499
164	0.03267
165	0.420392
166	0.47841
167	0.311391
168	0.104872
169	0.493495
170	0.054597
171	0.136078
172	0.03603
173	0.17667
174	0.22829
175	0.18392
176	0.22558
177	0.114588
178	0.44266
179	0.43236
180	0.105405
181	0.472405
182	0.02436
183	0.621615
184	0.042754
185	0.36212
186	0.006
187	0.02119
188	0.33107
189	0.25268
190	0.282689
191	0.19624
192	0.206321
193	0.967319
194	0.661517
195	0.662833
196	0.19795
197	0.049605
198	0.047381
199	0.147836
200	0.1868
201	0.602723
202	0.608137
203	0.839903
204	0.0145
205	0.637043
206	0.636075
207	0.626742
208	0.164189
209	0.035166
210	0.041408
211	0.18143
212	0.159386
213	0.08218
214	0.066387
215	0.42886
216	0.010295
217	0.665675
218	0.676225
219	0.668541
220	0.122228
221	0.63633
222	0.635307
223	0.624949
224	0.018352
225	0.796898
226	0.725778
227	0.08744
228	0.027358
229	0.686085
230	0.717031
231	0.856714
232	0.14547
233	0.662088
234	0.666797
235	0.708698
236	0.107468
237	0.622336
238	0.620804
239	0.60922
240	0.13257
241	0.408586
242	0.404967
243	0.683477
244	0.27617
245	0.680475
246	0.68098
247	0.665707
248	0.01442
249	0.663757
250	0.662681
251	0.65436
252	0.21245
253	0.329635
254	0.33021
255	0.337128
256	0.05276
257	0.953395
258	0.170719
259	0.412583
260	0.605294
261	0.952676
262	0.952597
263	0.38391
264	0.642539
265	0.831505
266	0.832601
267	0.845187
268	0.561244
269	0.672191
270	0.67196
271	0.670584
272	0.661546
273	0.953442
274	0.952234
275	0.477738
276	0.475767
277	0.943118
278	0.942668
279	0.471514
280	0.531311
281	0.821633
282	0.822532
283	0.829141
284	0.530956
285	0.671967
286	0.67174
287	0.670366
288	0.661514
289	0.855968
290	0.856828
291	0.864882
292	0.500956
293	0.841116
294	0.842189
295	0.847968
296	0.442075
297	0.747423
298	0.750602
299	0.768003
300	0.567044
301	0.669757
302	0.669539
303	0.668123
304	0.661307
305	0.661692
306	0.661175
307	0.657208
308	0.618061
309	0.661631
310	0.661125
311	0.657189
312	0.617902
313	0.661807
314	0.661452
315	0.65748
316	0.616904
317	0.668059
318	0.668085
319	0.668427
320	0.616484
321	0.954027
322	0.667354
323	0.108112
324	0.135748
325	0.952362
326	0.952105
327	0.09211
328	0.302193
329	0.832142
330	0.832966
331	0.840827
332	0.02584
333	0.223929
334	0.474937
335	0.00284
336	0.060003
337	0.953395
338	0.950823
339	0.476321
340	0.126939
341	0.94015
342	0.939655
343	0.03625
344	0.176605
345	0.823491
346	0.824102
347	0.828163
348	0.091725
349	0.502632
350	0.425312
351	0.691008
352	0.0256
353	0.85366
354	0.854493
355	0.860469
356	0.011094
357	0.840155
358	0.841233
359	0.84518
360	0.386795
361	0.763838
362	0.766315
363	0.776895
364	0.081389
365	0.52085
366	0.532507
367	0.02413
368	0.099185
369	0.625059
370	0.235169
371	0.056916
372	0.187488
373	0.440156
374	0.04653
375	0.259982
376	0.4099
377	0.470441
378	0.298614
379	0.00715
380	0.425251
381	0.364665
382	0.139446
383	0.38399
384	0.392043
385	0.06401
386	0.130498
387	0.34092
388	0.01268
389	0.383338
390	0.251991
391	0.00802
392	0.11411
393	0.12811
394	0.051602
395	0.194622
396	0.227862
397	0.124589
398	0.247516
399	0.03021
400	0.184422
401	0.14639
402	0.19365
403	0.235238
404	0.030774
405	0.456947
406	0.167533
407	0.078234
408	0.189642
409	0.431959
410	0.01985
411	0.44462
412	0.122033
413	0.2204
414	0.07122
415	0.093088
416	0.097979
417	0.078981
418	0.202585
419	0.119563
420	0.05609
421	0.477249
422	0.568236
423	0.06358
424	0.156426
425	0.37354
426	0.388596
427	0.24286
428	0.11368
429	0.073411
430	0.296336
431	0.19769
432	0.114363
433	0.113139
434	0.16023
435	0.037498
436	0.16365
437	0.21607
438	0.251701
439	0.003601
440	0.187199
441	0.192488
442	0.01425
443	0.215119
444	0.185383
445	0.41961
446	0.22153
447	0.285612
448	0.06812
449	0.959056
450	0.051829
451	0.187692
452	0.104059
453	0.04679
454	0.03629
455	0.00049
456	0.093299
457	0.05556
458	0.786257
459	0.849679
460	0.02268
461	0.532178
462	0.669427
463	0.415644
464	0.157373
465	0.963816
466	0.1359
467	0.206433
468	0.044896
469	0.073048
470	0.076275
471	0.338326
472	0.08439
473	0.07351
474	0.002975
475	0.004422
476	0.0311
477	0.257255
478	0.327502
479	0.537955
480	0.218969
481	0.901668
482	0.876009
483	0.128076
484	0.030389
485	0.272562
486	0.840498
487	0.546171
488	0.028908
489	0.3421
490	0.712671
491	0.619759
492	0.06022
493	0.423319
494	0.133735
495	0.433953
496	0.098052
497	0.021467
498	0.488862
499	0.632967
500	0.0059
501	0.19011
502	0.494846
503	0.518976
504	0.1122
505	0.00216
506	0.100273
507	0.457701
508	0.24076
509	0.234246
510	0.275968
511	0.31579
512	0.282954
513	0.955142
514	0.290784
515	0.283935
516	0.492815
517	0.959103
518	0.963796
519	0.367933
520	0.490819
521	0.932524
522	0.932764
523	0.93357
524	0.515357
525	0.698682
526	0.698221
527	0.692841
528	0.60521
529	0.956262
530	0.960867
531	0.444969
532	0.460661
533	0.961565
534	0.963146
535	0.404824
536	0.408911
537	0.927746
538	0.928055
539	0.929311
540	0.495217
541	0.69823
542	0.697779
543	0.692509
544	0.604525
545	0.938214
546	0.938189
547	0.937156
548	0.508417
549	0.931383
550	0.931348
551	0.929661
552	0.477189
553	0.888646
554	0.888597
555	0.887539
556	0.366923
557	0.691713
558	0.691408
559	0.687599
560	0.59876
561	0.693923
562	0.693426
563	0.6878
564	0.538696
565	0.692596
566	0.692092
567	0.68641
568	0.508631
569	0.679164
570	0.678603
571	0.672239
572	0.657244
573	0.614693
574	0.614503
575	0.611709
576	0.544247
577	0.955514
578	0.922388
579	0.472972
580	0.449735
581	0.960223
582	0.965292
583	0.332825
584	0.51121
585	0.930893
586	0.931143
587	0.932006
588	0.539798
589	0.69745
590	0.696996
591	0.691629
592	0.602405
593	0.957184
594	0.96219
595	0.36695
596	0.506875
597	0.963466
598	0.964939
599	0.151151
600	0.550343
601	0.926253
602	0.926574
603	0.927933
604	0.44965
605	0.696963
606	0.696519
607	0.691269
608	0.601623
609	0.938189
610	0.938183
611	0.937184
612	0.392322
613	0.930813
614	0.930764
615	0.929179
616	0.408669
617	0.887921
618	0.887779
619	0.885879
620	0.461296
621	0.690093
622	0.689797
623	0.686064
624	0.595448
625	0.693654
626	0.693178
627	0.687699
628	0.517318
629	0.692332
630	0.691847
631	0.686342
632	0.470718
633	0.678972
634	0.678431
635	0.67221
636	0.649911
637	0.607138
638	0.607021
639	0.605133
640	0.540074
641	0.959339
642	0.541645
643	0.022115
644	0.111681
645	0.961407
646	0.963671
647	0.039664
648	0.073369
649	0.916081
650	0.916192
651	0.916748
652	0.10606
653	0.377298
654	0.118129
655	0.135214
656	0.236188
657	0.962904
658	0.964971
659	0.194397
660	0.318723
661	0.968221
662	0.968929
663	0.04275
664	0.173077
665	0.912914
666	0.91302
667	0.913507
668	0.255638
669	0.251002
670	0.385647
671	0.266625
672	0.421413
673	0.940999
674	0.941092
675	0.940749
676	0.09702
677	0.931505
678	0.931755
679	0.93261
680	0.144578
681	0.879942
682	0.879572
683	0.873249
684	0.061552
685	0.292598
686	0.095649
687	0.260178
688	0.292005
689	0.692821
690	0.692302
691	0.684605
692	0.09808
693	0.691283
694	0.690874
695	0.68386
696	0.0627
697	0.366915
698	0.372106
699	0.456888
700	0.309625
701	0.33341
702	0.403468
703	0.043895
704	0.371685
705	0.062542
706	0.04025
707	0.10608
708	0.05835
709	0.783906
710	0.267736
711	0.135037
712	0.14316
713	0.424465
714	0.54646
715	0.372793
716	0.070446
717	0.173394
718	0.167011
719	0.274815
720	0.04756
721	0.828378
722	0.193521
723	0.632809
724	0.10231
725	0.495456
726	0.19607
727	0.13201
728	0.06648
729	0.492982
730	0.371864
731	0.24677
732	0.084691
733	0.00722
734	0.099516
735	0.13216
736	0.02257
737	0.0372
738	0.11017
739	0.372671
740	0.065359
741	0.371667
742	0.327822
743	0.08106
744	0.0988
745	0.132838
746	0.12107
747	0.142647
748	0.0908
749	0.197028
750	0.053751
751	0.027179
752	0.16168
753	0.131505
754	0.12625
755	0.294618
756	0.108672
757	0.371089
758	0.182118
759	0.191577
760	0.04722
761	0.57115
762	0.02586
763	0.00108
764	0.07699
765	0.00501
766	0.18793
767	0.179481
768	0.002799
769	0.957042
770	0.077122
771	0.36684
772	0.239446
773	0.9555
774	0.960136
775	0.159448
776	0.189531
777	0.936527
778	0.936496
779	0.93647
780	0.245632
781	0.734416
782	0.734325
783	0.733375
784	0.71888
785	0.951926
786	0.957166
787	0.363695
788	0.270985
789	0.955069
790	0.957089
791	0.298691
792	0.248493
793	0.93307
794	0.933021
795	0.932827
796	0.178716
797	0.733238
798	0.733145
799	0.732179
800	0.725213
801	0.941359
802	0.941417
803	0.941769
804	0.14233
805	0.939152
806	0.939135
807	0.939012
808	0.209122
809	0.90934
810	0.909284
811	0.908344
812	0.273775
813	0.721517
814	0.721391
815	0.720191
816	0.716993
817	0.756407
818	0.756152
819	0.753639
820	0.420876
821	0.755192
822	0.754935
823	0.752408
824	0.267105
825	0.743648
826	0.743406
827	0.740978
828	0.195497
829	0.662755
830	0.662429
831	0.659175
832	0.634486
833	0.957072
834	0.232005
835	0.30567
836	0.257887
837	0.9556
838	0.960191
839	0.072186
840	0.334432
841	0.936547
842	0.936518
843	0.936506
844	0.263218
845	0.73463
846	0.73454
847	0.733589
848	0.718641
849	0.951973
850	0.957202
851	0.085696
852	0.276815
853	0.955043
854	0.957063
855	0.089585
856	0.165941
857	0.933058
858	0.93301
859	0.932822
860	0.281177
861	0.73346
862	0.733368
863	0.732403
864	0.724611
865	0.941504
866	0.941561
867	0.941928
868	0.27077
869	0.939276
870	0.939259
871	0.939161
872	0.350861
873	0.909363
874	0.909311
875	0.908391
876	0.278299
877	0.721774
878	0.721652
879	0.720474
880	0.716345
881	0.756123
882	0.755865
883	0.753331
884	0.267058
885	0.754914
886	0.754656
887	0.752106
888	0.188484
889	0.743455
890	0.743212
891	0.740773
892	0.213018
893	0.663083
894	0.662758
895	0.659518
896	0.635076
897	0.958029
898	0.797763
899	0.408531
900	0.248234
901	0.957367
902	0.961096
903	0.372621
904	0.207058
905	0.933346
906	0.933361
907	0.933451
908	0.28099
909	0.73357
910	0.733399
911	0.731413
912	0.710303
913	0.953229
914	0.95834
915	0.169519
916	0.269587
917	0.954681
918	0.956683
919	0.407653
920	0.178533
921	0.929723
922	0.929707
923	0.929601
924	0.312046
925	0.732538
926	0.732367
927	0.730392
928	0.713914
929	0.937813
930	0.937886
931	0.938372
932	0.269887
933	0.935518
934	0.935468
935	0.935782
936	0.236745
937	0.904969
938	0.904987
939	0.904548
940	0.285713
941	0.721905
942	0.721731
943	0.719808
944	0.706236
945	0.749486
946	0.749174
947	0.746072
948	0.256987
949	0.748438
950	0.74812
951	0.744999
952	0.452047
953	0.737295
954	0.736996
955	0.734008
956	0.471199
957	0.668864
958	0.668591
959	0.665804
960	0.64539
961	0.942331
962	0.435078
963	0.364437
964	0.008496
965	0.959069
966	0.961246
967	0.202516
968	0.06785
969	0.195874
970	0.3137
971	0.29136
972	0.13565
973	0.171486
974	0.385151
975	0.2811
976	0.14669
977	0.950163
978	0.065712
979	0.26854
980	0.261034
981	0.958942
982	0.96205
983	0.72719
984	0.038569
985	0.26136
986	0.047105
987	0.450042
988	0.162487
989	0.370317
990	0.449578
991	0.59529
992	0.666566
993	0.902298
994	0.564334
995	0.388776
996	0.10375
997	0.927215
998	0.732241
999	0.792806
1000	0.09731
1001	0.908774
1002	0.908576
1003	0.899345
1004	0.023882
1005	0.395113
1006	0.51168
1007	0.110893
1008	0.492847
1009	0.726832
1010	0.399
1011	0.02048
1012	0.11436
1013	0.748972
1014	0.236191
1015	0.733777
1016	0.170646
1017	0.038368
1018	0.25382
1019	0.261607
1020	0.19457
1021	0.657279
1022	0.02566
1023	0.18305
1024	0.571192

## Sheet: Table S2
Combination of parameters	CCC2
1	0.980607
2	0.669788
3	0.709922
4	0.624039
5	0.943861
6	0.943491
7	0.60522
8	0.579877
9	0.766227
10	0.766038
11	0.766362
12	0.468411
13	0.66395
14	0.663585
15	0.660973
16	0.659256
17	0.943756
18	0.941359
19	0.56957
20	0.614853
21	0.914585
22	0.915974
23	0.5495
24	0.60714
25	0.74303
26	0.743266
27	0.746266
28	0.547843
29	0.663754
30	0.6634
31	0.660837
32	0.659241
33	0.77716
34	0.776935
35	0.779082
36	0.630213
37	0.778788
38	0.777661
39	0.76497
40	0.561685
41	0.768674
42	0.769249
43	0.763181
44	0.608498
45	0.661975
46	0.661655
47	0.659757
48	0.659231
49	0.669049
50	0.670064
51	0.678988
52	0.68093
53	0.669313
54	0.67033
55	0.679126
56	0.67956
57	0.671905
58	0.673028
59	0.680522
60	0.678619
61	0.666972
62	0.667237
63	0.670574
64	0.685502
65	0.272788
66	0.04711
67	0.26008
68	0.005516
69	0.64429
70	0.578652
71	0.02187
72	0.296423
73	0.244128
74	0.00115
75	0.00616
76	0.561344
77	0.213497
78	0.181647
79	0.162014
80	0.373907
81	0.709589
82	0.38345
83	0.445288
84	0.313077
85	0.377398
86	0.77727
87	0.315745
88	0.079552
89	0.32289
90	0.21235
91	0.025666
92	0.014148
93	0.361321
94	0.252043
95	0.016709
96	0.563495
97	0.334226
98	0.019808
99	0.211748
100	0.372495
101	0.06149
102	0.03555
103	0.060857
104	0.052058
105	0.63545
106	0.547235
107	0.456255
108	0.476565
109	0.40828
110	0.19465
111	0.15724
112	0.201039
113	0.473659
114	0.053819
115	0.212884
116	0.01581
117	0.42015
118	0.438744
119	0.20422
120	0.170677
121	0.12224
122	0.089916
123	0.09782
124	0.345979
125	0.219103
126	0.166134
127	0.196676
128	0.054936
129	0.01068
130	0.092648
131	0.17239
132	0.152072
133	0.656809
134	0.35777
135	0.099394
136	0.043899
137	0.110242
138	0.056987
139	0.47427
140	0.07934
141	0.15557
142	0.09476
143	0.216225
144	0.112292
145	0.44725
146	0.03581
147	0.401347
148	0.261509
149	0.35117
150	0.17781
151	0.21055
152	0.037617
153	0.521665
154	0.13166
155	0.01032
156	0.11823
157	0.20255
158	0.13786
159	0.18452
160	0.242617
161	0.38416
162	0.17668
163	0.07248
164	0.167249
165	0.014448
166	0.358001
167	0.288963
168	0.11812
169	0.0497
170	0.038209
171	0.142504
172	0.0391
173	0.24549
174	0.3199
175	0.2528
176	0.288928
177	0.051225
178	0.51075
179	0.399706
180	0.057467
181	0.344267
182	0.580403
183	0.625271
184	0.04547
185	0.605193
186	0.21607
187	0.16527
188	0.09626
189	0.37806
190	0.450393
191	0.189163
192	0.02683
193	0.986527
194	0.960102
195	0.953009
196	0.05885
197	0.03231
198	0.040742
199	0.565987
200	0.080886
201	0.571421
202	0.533692
203	0.91745
204	0.17431
205	0.764182
206	0.76365
207	0.757538
208	0.133979
209	0.033737
210	0.038077
211	0.294596
212	0.00035
213	0.104655
214	0.056863
215	0.772433
216	0.040623
217	0.622339
218	0.631614
219	0.58651
220	0.18703
221	0.764728
222	0.764002
223	0.757127
224	0.185861
225	0.975345
226	0.941133
227	0.076224
228	0.05184
229	0.873137
230	0.880905
231	0.842334
232	0.313252
233	0.572647
234	0.570045
235	0.503897
236	0.052087
237	0.750054
238	0.749365
239	0.742418
240	0.259008
241	0.544044
242	0.544662
243	0.763448
244	0.059208
245	0.769476
246	0.770199
247	0.751774
248	0.10491
249	0.75721
250	0.755988
251	0.739581
252	0.078939
253	0.336256
254	0.33727
255	0.343822
256	0.32
257	0.985288
258	0.747142
259	0.782797
260	0.640932
261	0.976902
262	0.974424
263	0.532343
264	0.629255
265	0.821195
266	0.821771
267	0.82144
268	0.563782
269	0.633171
270	0.63284
271	0.63059
272	0.620648
273	0.978533
274	0.976225
275	0.222662
276	0.585146
277	0.958096
278	0.957335
279	0.678126
280	0.587692
281	0.811154
282	0.811946
283	0.80962
284	0.501638
285	0.632888
286	0.632563
287	0.63033
288	0.620592
289	0.830606
290	0.831067
291	0.837845
292	0.590967
293	0.818619
294	0.819026
295	0.82589
296	0.474582
297	0.748581
298	0.748844
299	0.74656
300	0.585719
301	0.630001
302	0.629685
303	0.627546
304	0.620247
305	0.638546
306	0.63904
307	0.64492
308	0.662727
309	0.638555
310	0.639074
311	0.644959
312	0.662711
313	0.639917
314	0.640354
315	0.645682
316	0.662687
317	0.628565
318	0.628697
319	0.630362
320	0.662706
321	0.985911
322	0.758538
323	0.03736
324	0.279986
325	0.974666
326	0.972189
327	0.23783
328	0.17333
329	0.823861
330	0.824524
331	0.823287
332	0.244606
333	0.190484
334	0.093216
335	0.394223
336	0.275354
337	0.976275
338	0.972737
339	0.14139
340	0.461078
341	0.951701
342	0.951324
343	0.034056
344	0.152098
345	0.814828
346	0.815563
347	0.813295
348	0.18075
349	0.291091
350	0.02066
351	0.045913
352	0.177789
353	0.832723
354	0.832967
355	0.837342
356	0.152676
357	0.822341
358	0.822638
359	0.825974
360	0.05379
361	0.758433
362	0.758739
363	0.758145
364	0.198532
365	0.086845
366	0.190805
367	0.004398
368	0.191401
369	0.086417
370	0.561827
371	0.026
372	0.08706
373	0.13598
374	0.04069
375	0.420098
376	0.228878
377	0.234266
378	0.102502
379	0.02541
380	0.422944
381	0.145926
382	0.188059
383	0.24617
384	0.0319
385	0.03137
386	0.266827
387	0.518889
388	0.02144
389	0.382171
390	0.713893
391	0.073257
392	0.11122
393	0.18119
394	0.156606
395	0.713706
396	0.182529
397	0.152394
398	0.219088
399	0.32863
400	0.05802
401	0.538873
402	0.223728
403	0.163725
404	0.123397
405	0.076638
406	0.211288
407	0.00813
408	0.184095
409	0.437348
410	0.136127
411	0.044991
412	0.224925
413	0.00447
414	0.12535
415	0.558787
416	0.221242
417	0.09103
418	0.43307
419	0.00272
420	0.235774
421	0.34702
422	0.079826
423	0.057746
424	0.119008
425	0.307941
426	0.128446
427	0.16209
428	0.0214
429	0.00881
430	0.277755
431	0.007017
432	0.22719
433	0.157734
434	0.086226
435	0.19418
436	0.07323
437	0.412476
438	0.200738
439	0.062391
440	0.128604
441	0.360963
442	0.105089
443	0.01472
444	0.162045
445	0.00551
446	0.355259
447	0.108237
448	0.26919
449	0.963603
450	0.015896
451	0.775803
452	0.024971
453	0.035827
454	0.137199
455	0.104578
456	0.037
457	0.29227
458	0.854697
459	0.622384
460	0.207736
461	0.445599
462	0.35058
463	0.495351
464	0.20731
465	0.986757
466	0.156003
467	0.761704
468	0.065
469	0.062583
470	0.071785
471	0.738388
472	0.030081
473	0.09135
474	0.36846
475	0.07381
476	0.296077
477	0.291777
478	0.47883
479	0.339997
480	0.048273
481	0.921883
482	0.957082
483	0.450414
484	0.16232
485	0.05375
486	0.924434
487	0.928395
488	0.27874
489	0.594331
490	0.23066
491	0.475729
492	0.15963
493	0.23634
494	0.19006
495	0.113122
496	0.26791
497	0.074913
498	0.484597
499	0.745303
500	0.05766
501	0.508405
502	0.719127
503	0.01058
504	0.0399
505	0.04123
506	0.167666
507	0.34548
508	0.04221
509	0.283219
510	0.520456
511	0.03839
512	0.149049
513	0.985141
514	0.689622
515	0.773839
516	0.490422
517	0.984923
518	0.985007
519	0.192551
520	0.498424
521	0.960582
522	0.960747
523	0.960326
524	0.559709
525	0.67188
526	0.671039
527	0.661952
528	0.5754
529	0.986024
530	0.986237
531	0.687822
532	0.459632
533	0.986712
534	0.986389
535	0.432331
536	0.466354
537	0.9546
538	0.954869
539	0.955381
540	0.485785
541	0.671084
542	0.670245
543	0.661199
544	0.574313
545	0.964541
546	0.96451
547	0.962399
548	0.468747
549	0.95825
550	0.958236
551	0.955346
552	0.474825
553	0.90643
554	0.905934
555	0.900593
556	0.446407
557	0.66362
558	0.662832
559	0.654237
560	0.565481
561	0.670236
562	0.669754
563	0.66479
564	0.530285
565	0.668853
566	0.668364
567	0.663193
568	0.478569
569	0.654449
570	0.65386
571	0.647669
572	0.603381
573	0.547782
574	0.54711
575	0.542508
576	0.565088
577	0.985329
578	0.879908
579	0.651257
580	0.530597
581	0.985463
582	0.985437
583	0.774848
584	0.542522
585	0.959803
586	0.960049
587	0.960096
588	0.519157
589	0.673318
590	0.672489
591	0.6635
592	0.576101
593	0.986172
594	0.986317
595	0.666172
596	0.498947
597	0.986629
598	0.986123
599	0.643253
600	0.482781
601	0.953243
602	0.953596
603	0.954754
604	0.424108
605	0.672517
606	0.67169
607	0.66274
608	0.57507
609	0.963476
610	0.963421
611	0.960981
612	0.409601
613	0.956763
614	0.956716
615	0.953668
616	0.560261
617	0.903931
618	0.903386
619	0.897563
620	0.532373
621	0.664985
622	0.66421
623	0.65571
624	0.567077
625	0.671127
626	0.670658
627	0.665797
628	0.560676
629	0.669729
630	0.669238
631	0.664225
632	0.49621
633	0.655117
634	0.654542
635	0.648464
636	0.602988
637	0.550943
638	0.550294
639	0.545745
640	0.56224
641	0.988095
642	0.087895
643	0.20079
644	0.041059
645	0.991182
646	0.990439
647	0.086383
648	0.14724
649	0.947038
650	0.947153
651	0.947102
652	0.259334
653	0.570224
654	0.371117
655	0.535977
656	0.475197
657	0.990038
658	0.989917
659	0.090202
660	0.068917
661	0.981076
662	0.980912
663	0.04564
664	0.216589
665	0.940689
666	0.940796
667	0.940389
668	0.318833
669	0.359231
670	0.387256
671	0.277787
672	0.157352
673	0.964969
674	0.964894
675	0.964559
676	0.084822
677	0.957539
678	0.957586
679	0.95787
680	0.10532
681	0.880367
682	0.879618
683	0.870706
684	0.00403
685	0.344616
686	0.219813
687	0.055267
688	0.208947
689	0.681095
690	0.681033
691	0.681922
692	0.397195
693	0.680065
694	0.679781
695	0.679673
696	0.138707
697	0.325473
698	0.336724
699	0.471279
700	0.200355
701	0.304598
702	0.072432
703	0.394259
704	0.281458
705	0.104797
706	0.565029
707	0.326748
708	0.228926
709	0.08374
710	0.603069
711	0.279638
712	0.23809
713	0.284455
714	0.43161
715	0.25043
716	0.018242
717	0.189527
718	0.17654
719	0.259426
720	0.10152
721	0.09912
722	0.072652
723	0.638514
724	0.05484
725	0.779419
726	0.273699
727	0.347965
728	0.03098
729	0.138817
730	0.046026
731	0.21119
732	0.170472
733	0.245692
734	0.073824
735	0.23646
736	0.122442
737	0.610839
738	0.04184
739	0.49258
740	0.03546
741	0.226045
742	0.706784
743	0.296617
744	0.065532
745	0.313172
746	0.436126
747	0.08538
748	0.05992
749	0.243006
750	0.138657
751	0.02387
752	0.05118
753	0.19884
754	0.06231
755	0.397983
756	0.004412
757	0.212891
758	0.05915
759	0.057163
760	0.06574
761	0.38736
762	0.00186
763	0.428087
764	0.17242
765	0.237167
766	0.052668
767	0.203974
768	0.043344
769	0.986321
770	0.941385
771	0.256804
772	0.128442
773	0.982188
774	0.982047
775	0.160171
776	0.278142
777	0.966303
778	0.96624
779	0.965856
780	0.263899
781	0.758591
782	0.758107
783	0.753283
784	0.724077
785	0.985209
786	0.985927
787	0.653815
788	0.317962
789	0.985024
790	0.985063
791	0.018052
792	0.236284
793	0.96442
794	0.964362
795	0.963958
796	0.256789
797	0.757118
798	0.756635
799	0.751826
800	0.721837
801	0.97175
802	0.971735
803	0.971441
804	0.284449
805	0.969627
806	0.969589
807	0.968956
808	0.193551
809	0.942085
810	0.942009
811	0.94118
812	0.135176
813	0.742485
814	0.742009
815	0.737349
816	0.706142
817	0.802138
818	0.801733
819	0.797686
820	0.375314
821	0.800239
822	0.79982
823	0.795703
824	0.269606
825	0.781228
826	0.780742
827	0.775809
828	0.18154
829	0.611798
830	0.61092
831	0.602678
832	0.557222
833	0.986436
834	0.716629
835	0.930907
836	0.24534
837	0.982234
838	0.982093
839	0.789014
840	0.243711
841	0.966172
842	0.96611
843	0.965737
844	0.262212
845	0.758065
846	0.757572
847	0.752651
848	0.722821
849	0.985216
850	0.985945
851	0.965251
852	0.163728
853	0.98505
854	0.985098
855	0.794603
856	0.223846
857	0.964256
858	0.964197
859	0.963799
860	0.25582
861	0.756606
862	0.756114
863	0.751211
864	0.720597
865	0.971563
866	0.971544
867	0.971233
868	0.321825
869	0.969427
870	0.969387
871	0.968733
872	0.236187
873	0.941592
874	0.941518
875	0.940709
876	0.266602
877	0.742094
878	0.741613
879	0.736897
880	0.7052
881	0.802127
882	0.801718
883	0.797638
884	0.187454
885	0.800232
886	0.799813
887	0.795656
888	0.337779
889	0.781239
890	0.780751
891	0.775801
892	0.286771
893	0.611751
894	0.610864
895	0.602533
896	0.556997
897	0.987993
898	0.988146
899	0.993369
900	0.33646
901	0.982735
902	0.982657
903	0.964747
904	0.229618
905	0.961778
906	0.961652
907	0.96105
908	0.146058
909	0.745039
910	0.744425
911	0.73836
912	0.704274
913	0.985337
914	0.986177
915	0.07566
916	0.309345
917	0.985396
918	0.985494
919	0.05609
920	0.166795
921	0.959757
922	0.959602
923	0.958747
924	0.317878
925	0.74376
926	0.743147
927	0.737099
928	0.702875
929	0.968123
930	0.968077
931	0.967553
932	0.214529
933	0.965824
934	0.965773
935	0.965037
936	0.394348
937	0.932814
938	0.932743
939	0.932042
940	0.315812
941	0.731034
942	0.730446
943	0.724712
944	0.690614
945	0.794475
946	0.794021
947	0.78939
948	0.190666
949	0.792702
950	0.792228
951	0.787562
952	0.283728
953	0.774059
954	0.773524
955	0.768167
956	0.48643
957	0.611842
958	0.610838
959	0.601215
960	0.552729
961	0.984592
962	0.8321
963	0.989308
964	0.200095
965	0.985354
966	0.986534
967	0.13414
968	0.17345
969	0.1287
970	0.162447
971	0.243146
972	0.01655
973	0.13736
974	0.34687
975	0.319367
976	0.132596
977	0.988961
978	0.744844
979	0.301955
980	0.06269
981	0.986088
982	0.985996
983	0.875014
984	0.092473
985	0.340685
986	0.05681
987	0.56642
988	0.01006
989	0.29413
990	0.403643
991	0.56247
992	0.591274
993	0.954398
994	0.440277
995	0.568718
996	0.09971
997	0.972076
998	0.89293
999	0.941706
1000	0.200019
1001	0.943405
1002	0.943327
1003	0.940356
1004	0.05749
1005	0.561459
1006	0.479245
1007	0.031319
1008	0.324944
1009	0.719953
1010	0.294741
1011	0.087497
1012	0.07376
1013	0.771697
1014	0.212742
1015	0.631388
1016	0.174686
1017	0.34524
1018	0.0249
1019	0.19101
1020	0.072281
1021	0.589135
1022	0.14514
1023	0.31349
1024	0.533976

## Sheet: Table S3
Combination of parameters	CCCmean
1	0.967117
2	0.712035
3	0.599323
4	0.587044
5	0.941291
6	0.941358
7	0.537908
8	0.563543
9	0.777295
10	0.778037
11	0.773421
12	0.482761
13	0.651133
14	0.65065
15	0.647809
16	0.647285
17	0.940393
18	0.93876
19	0.495658
20	0.587287
21	0.917001
22	0.918257
23	0.475931
24	0.588113
25	0.758016
26	0.758795
27	0.765576
28	0.545717
29	0.650874
30	0.650403
31	0.647619
32	0.647277
33	0.775744
34	0.776523
35	0.783452
36	0.602826
37	0.766884
38	0.76775
39	0.772286
40	0.545866
41	0.699583
42	0.69966
43	0.72073
44	0.623579
45	0.648666
46	0.648276
47	0.646175
48	0.643077
49	0.650193
50	0.650553
51	0.650636
52	0.643472
53	0.650365
54	0.650712
55	0.650617
56	0.644049
57	0.652233
58	0.652254
59	0.650252
60	0.64396
61	0.655082
62	0.655244
63	0.657108
64	0.643996
65	0.3771
66	0.096006
67	0.13682
68	0.046893
69	0.632705
70	0.4547
71	0.069822
72	0.176473
73	0.226724
74	0.1321
75	0.038765
76	0.369359
77	0.205738
78	0.239084
79	0.196921
80	0.302744
81	0.68275
82	0.198165
83	0.355137
84	0.404138
85	0.289889
86	0.71988
87	0.305337
88	0.090151
89	0.365445
90	0.335617
91	0.082067
92	0.230114
93	0.419482
94	0.263125
95	0.196404
96	0.353979
97	0.333161
98	0.108295
99	0.125041
100	0.301124
101	0.16755
102	0.162809
103	0.080531
104	0.052394
105	0.57441
106	0.511991
107	0.397813
108	0.369748
109	0.257805
110	0.26159
111	0.241025
112	0.242691
113	0.29927
114	0.140085
115	0.233962
116	0.182473
117	0.275173
118	0.27571
119	0.398397
120	0.134142
121	0.150199
122	0.099969
123	0.102582
124	0.389333
125	0.333209
126	0.363948
127	0.24331
128	0.120709
129	0.408674
130	0.1553
131	0.096815
132	0.119156
133	0.560843
134	0.276711
135	0.113269
136	0.047198
137	0.104672
138	0.064388
139	0.316725
140	0.0999
141	0.16234
142	0.128505
143	0.222466
144	0.108425
145	0.587205
146	0.098584
147	0.271459
148	0.249547
149	0.388891
150	0.17528
151	0.146896
152	0.087484
153	0.494439
154	0.097793
155	0.0402
156	0.136765
157	0.161795
158	0.12721
159	0.320035
160	0.170908
161	0.333695
162	0.178295
163	0.12999
164	0.09996
165	0.21742
166	0.418206
167	0.300177
168	0.111496
169	0.271598
170	0.046403
171	0.139291
172	0.037565
173	0.21108
174	0.274095
175	0.21836
176	0.257254
177	0.082907
178	0.476705
179	0.416033
180	0.081436
181	0.408336
182	0.302382
183	0.623443
184	0.044112
185	0.483657
186	0.111035
187	0.09323
188	0.213665
189	0.31537
190	0.366541
191	0.192702
192	0.116576
193	0.976923
194	0.81081
195	0.807921
196	0.1284
197	0.040958
198	0.044062
199	0.356912
200	0.133843
201	0.587072
202	0.570915
203	0.878677
204	0.094405
205	0.700613
206	0.699863
207	0.69214
208	0.149084
209	0.034452
210	0.039743
211	0.238013
212	0.079868
213	0.093418
214	0.061625
215	0.600647
216	0.025459
217	0.644007
218	0.65392
219	0.627526
220	0.154629
221	0.700529
222	0.699655
223	0.691038
224	0.102107
225	0.886122
226	0.833456
227	0.081832
228	0.039599
229	0.779611
230	0.798968
231	0.849524
232	0.229361
233	0.617368
234	0.618421
235	0.606298
236	0.079778
237	0.686195
238	0.685085
239	0.675819
240	0.195789
241	0.476315
242	0.474815
243	0.723463
244	0.167689
245	0.724976
246	0.72559
247	0.708741
248	0.059665
249	0.710484
250	0.709335
251	0.696971
252	0.145695
253	0.332946
254	0.33374
255	0.340475
256	0.18638
257	0.969342
258	0.458931
259	0.59769
260	0.623113
261	0.964789
262	0.963511
263	0.458127
264	0.635897
265	0.82635
266	0.827186
267	0.833314
268	0.562513
269	0.652681
270	0.6524
271	0.650587
272	0.641097
273	0.965988
274	0.96423
275	0.3502
276	0.530457
277	0.950607
278	0.950002
279	0.57482
280	0.559502
281	0.816394
282	0.817239
283	0.819381
284	0.516297
285	0.652428
286	0.652152
287	0.650348
288	0.641053
289	0.843287
290	0.843948
291	0.851364
292	0.545962
293	0.829868
294	0.830608
295	0.836929
296	0.458329
297	0.748002
298	0.749723
299	0.757282
300	0.576382
301	0.649879
302	0.649612
303	0.647835
304	0.640777
305	0.650119
306	0.650108
307	0.651064
308	0.640394
309	0.650093
310	0.6501
311	0.651074
312	0.640307
313	0.650862
314	0.650903
315	0.651581
316	0.639796
317	0.648312
318	0.648391
319	0.649395
320	0.639595
321	0.969969
322	0.712946
323	0.072736
324	0.207867
325	0.963514
326	0.962147
327	0.16497
328	0.237762
329	0.828002
330	0.828745
331	0.832057
332	0.135223
333	0.207207
334	0.284077
335	0.198532
336	0.167679
337	0.964835
338	0.96178
339	0.308856
340	0.294009
341	0.945926
342	0.94549
343	0.035153
344	0.164352
345	0.81916
346	0.819833
347	0.820729
348	0.136238
349	0.396862
350	0.222986
351	0.368461
352	0.101695
353	0.843192
354	0.84373
355	0.848906
356	0.081885
357	0.831248
358	0.831936
359	0.835577
360	0.220293
361	0.761136
362	0.762527
363	0.76752
364	0.139961
365	0.303848
366	0.361656
367	0.014264
368	0.145293
369	0.355738
370	0.398498
371	0.041458
372	0.137274
373	0.288068
374	0.04361
375	0.34004
376	0.319389
377	0.352354
378	0.200558
379	0.01628
380	0.424098
381	0.255296
382	0.163753
383	0.31508
384	0.211972
385	0.04769
386	0.198663
387	0.429905
388	0.01706
389	0.382755
390	0.482942
391	0.040639
392	0.112665
393	0.15465
394	0.104104
395	0.454164
396	0.205196
397	0.138492
398	0.233302
399	0.17942
400	0.121221
401	0.342632
402	0.208689
403	0.199482
404	0.077086
405	0.266793
406	0.189411
407	0.043182
408	0.186869
409	0.434654
410	0.077989
411	0.244806
412	0.173479
413	0.112435
414	0.098285
415	0.325938
416	0.159611
417	0.085006
418	0.317828
419	0.061142
420	0.145932
421	0.412135
422	0.324031
423	0.060663
424	0.137717
425	0.340741
426	0.258521
427	0.202475
428	0.06754
429	0.041111
430	0.287046
431	0.102354
432	0.170777
433	0.135437
434	0.123228
435	0.115839
436	0.11844
437	0.314273
438	0.22622
439	0.032996
440	0.157902
441	0.276726
442	0.05967
443	0.11492
444	0.173714
445	0.21256
446	0.288395
447	0.196925
448	0.168655
449	0.96133
450	0.033863
451	0.481748
452	0.064515
453	0.041309
454	0.086745
455	0.052534
456	0.06515
457	0.173915
458	0.820477
459	0.736032
460	0.115208
461	0.488889
462	0.510004
463	0.455498
464	0.182342
465	0.975287
466	0.145952
467	0.484069
468	0.054948
469	0.067816
470	0.07403
471	0.538357
472	0.057236
473	0.08243
474	0.185718
475	0.039116
476	0.163589
477	0.274516
478	0.403166
479	0.438976
480	0.133621
481	0.911776
482	0.916546
483	0.289245
484	0.096355
485	0.163156
486	0.882466
487	0.737283
488	0.153824
489	0.468216
490	0.471666
491	0.547744
492	0.109925
493	0.32983
494	0.161898
495	0.273538
496	0.182981
497	0.04819
498	0.48673
499	0.689135
500	0.03178
501	0.349258
502	0.606987
503	0.264778
504	0.07605
505	0.021695
506	0.13397
507	0.401591
508	0.141485
509	0.258733
510	0.398212
511	0.17709
512	0.216002
513	0.970142
514	0.490203
515	0.528887
516	0.491619
517	0.972013
518	0.974402
519	0.280242
520	0.494622
521	0.946553
522	0.946756
523	0.946948
524	0.537533
525	0.685281
526	0.68463
527	0.677397
528	0.590305
529	0.971143
530	0.973552
531	0.566396
532	0.460147
533	0.974139
534	0.974768
535	0.418578
536	0.437633
537	0.941173
538	0.941462
539	0.942346
540	0.490501
541	0.684657
542	0.684012
543	0.676854
544	0.589419
545	0.951378
546	0.95135
547	0.949778
548	0.488582
549	0.944817
550	0.944792
551	0.942504
552	0.476007
553	0.897538
554	0.897266
555	0.894066
556	0.406665
557	0.677667
558	0.67712
559	0.670918
560	0.582121
561	0.68208
562	0.68159
563	0.676295
564	0.534491
565	0.680725
566	0.680228
567	0.674802
568	0.4936
569	0.666807
570	0.666232
571	0.659954
572	0.630313
573	0.581238
574	0.580807
575	0.577109
576	0.554668
577	0.970422
578	0.901148
579	0.562115
580	0.490166
581	0.972843
582	0.975365
583	0.553837
584	0.526866
585	0.945348
586	0.945596
587	0.946051
588	0.529478
589	0.685384
590	0.684743
591	0.677565
592	0.589253
593	0.971678
594	0.974254
595	0.516561
596	0.502911
597	0.975048
598	0.975531
599	0.397202
600	0.516562
601	0.939748
602	0.940085
603	0.941344
604	0.436879
605	0.68474
606	0.684105
607	0.677005
608	0.588347
609	0.950833
610	0.950802
611	0.949083
612	0.400962
613	0.943788
614	0.94374
615	0.941424
616	0.484465
617	0.895926
618	0.895583
619	0.891721
620	0.496835
621	0.677539
622	0.677004
623	0.670887
624	0.581263
625	0.682391
626	0.681918
627	0.676748
628	0.538997
629	0.681031
630	0.680543
631	0.675284
632	0.483464
633	0.667045
634	0.666487
635	0.660337
636	0.62645
637	0.579041
638	0.578658
639	0.575439
640	0.551157
641	0.973717
642	0.31477
643	0.111453
644	0.07637
645	0.976295
646	0.977055
647	0.063024
648	0.110305
649	0.93156
650	0.931673
651	0.931925
652	0.182697
653	0.473761
654	0.244623
655	0.335596
656	0.355693
657	0.976471
658	0.977444
659	0.1423
660	0.19382
661	0.974649
662	0.974921
663	0.044195
664	0.194833
665	0.926802
666	0.926908
667	0.926948
668	0.287236
669	0.305117
670	0.386452
671	0.272206
672	0.289383
673	0.952984
674	0.952993
675	0.952654
676	0.090921
677	0.944522
678	0.944671
679	0.94524
680	0.124949
681	0.880155
682	0.879595
683	0.871978
684	0.032791
685	0.318607
686	0.157731
687	0.157723
688	0.250476
689	0.686958
690	0.686668
691	0.683264
692	0.247638
693	0.685674
694	0.685328
695	0.681767
696	0.100704
697	0.346194
698	0.354415
699	0.464084
700	0.25499
701	0.319004
702	0.23795
703	0.219077
704	0.326572
705	0.08367
706	0.30264
707	0.216414
708	0.143638
709	0.433823
710	0.435403
711	0.207338
712	0.190625
713	0.35446
714	0.489035
715	0.311612
716	0.044344
717	0.181461
718	0.171776
719	0.267121
720	0.07454
721	0.463749
722	0.133087
723	0.635662
724	0.078575
725	0.637438
726	0.234885
727	0.239988
728	0.04873
729	0.3159
730	0.208945
731	0.22898
732	0.127582
733	0.126456
734	0.08667
735	0.18431
736	0.072506
737	0.32402
738	0.076005
739	0.432626
740	0.05041
741	0.298856
742	0.517303
743	0.188839
744	0.082166
745	0.223005
746	0.278598
747	0.114014
748	0.07536
749	0.220017
750	0.096204
751	0.025525
752	0.10643
753	0.165173
754	0.09428
755	0.346301
756	0.056542
757	0.29199
758	0.120634
759	0.12437
760	0.05648
761	0.479255
762	0.01386
763	0.214584
764	0.124705
765	0.121089
766	0.120299
767	0.191728
768	0.023072
769	0.971682
770	0.509254
771	0.311822
772	0.183944
773	0.968844
774	0.971092
775	0.15981
776	0.233837
777	0.951415
778	0.951368
779	0.951163
780	0.254766
781	0.746504
782	0.746216
783	0.743329
784	0.721479
785	0.968568
786	0.971547
787	0.508755
788	0.294474
789	0.970047
790	0.971076
791	0.158372
792	0.242389
793	0.948745
794	0.948692
795	0.948393
796	0.217753
797	0.745178
798	0.74489
799	0.742003
800	0.723525
801	0.956555
802	0.956576
803	0.956605
804	0.21339
805	0.95439
806	0.954362
807	0.953984
808	0.201337
809	0.925713
810	0.925647
811	0.924762
812	0.204476
813	0.732001
814	0.7317
815	0.72877
816	0.711568
817	0.779273
818	0.778943
819	0.775663
820	0.398095
821	0.777716
822	0.777378
823	0.774056
824	0.268356
825	0.762438
826	0.762074
827	0.758394
828	0.188519
829	0.637277
830	0.636675
831	0.630927
832	0.595854
833	0.971754
834	0.474317
835	0.618289
836	0.251614
837	0.968917
838	0.971142
839	0.4306
840	0.289072
841	0.95136
842	0.951314
843	0.951122
844	0.262715
845	0.746348
846	0.746056
847	0.74312
848	0.720731
849	0.968595
850	0.971574
851	0.525474
852	0.220272
853	0.970047
854	0.971081
855	0.442094
856	0.194894
857	0.948657
858	0.948604
859	0.948311
860	0.268499
861	0.745033
862	0.744741
863	0.741807
864	0.722604
865	0.956534
866	0.956553
867	0.956581
868	0.296298
869	0.954352
870	0.954323
871	0.953947
872	0.293524
873	0.925478
874	0.925415
875	0.92455
876	0.272451
877	0.731934
878	0.731633
879	0.728686
880	0.710773
881	0.779125
882	0.778792
883	0.775485
884	0.227256
885	0.777573
886	0.777235
887	0.773881
888	0.263132
889	0.762347
890	0.761982
891	0.758287
892	0.249895
893	0.637417
894	0.636811
895	0.631026
896	0.596037
897	0.973011
898	0.892955
899	0.70095
900	0.292347
901	0.970051
902	0.971877
903	0.668684
904	0.218338
905	0.947562
906	0.947507
907	0.947251
908	0.213524
909	0.739305
910	0.738912
911	0.734887
912	0.707289
913	0.969283
914	0.972259
915	0.12259
916	0.289466
917	0.970039
918	0.971089
919	0.231872
920	0.172664
921	0.94474
922	0.944655
923	0.944174
924	0.314962
925	0.738149
926	0.737757
927	0.733746
928	0.708395
929	0.952968
930	0.952982
931	0.952963
932	0.242208
933	0.950671
934	0.950621
935	0.95041
936	0.315547
937	0.918892
938	0.918865
939	0.918295
940	0.300763
941	0.72647
942	0.726089
943	0.72226
944	0.698425
945	0.771981
946	0.771598
947	0.767731
948	0.223827
949	0.77057
950	0.770174
951	0.766281
952	0.367888
953	0.755677
954	0.75526
955	0.751088
956	0.478815
957	0.640353
958	0.639715
959	0.63351
960	0.59906
961	0.963462
962	0.633589
963	0.676873
964	0.104296
965	0.972212
966	0.97389
967	0.168328
968	0.12065
969	0.162287
970	0.238074
971	0.267253
972	0.0761
973	0.154423
974	0.366011
975	0.300234
976	0.139643
977	0.969562
978	0.405278
979	0.285248
980	0.161862
981	0.972515
982	0.974023
983	0.801102
984	0.065521
985	0.301023
986	0.051958
987	0.508231
988	0.086274
989	0.332224
990	0.426611
991	0.57888
992	0.62892
993	0.928348
994	0.502306
995	0.478747
996	0.10173
997	0.949646
998	0.812586
999	0.867256
1000	0.148665
1001	0.92609
1002	0.925952
1003	0.919851
1004	0.040686
1005	0.478286
1006	0.495463
1007	0.071106
1008	0.408896
1009	0.723393
1010	0.346871
1011	0.053989
1012	0.09406
1013	0.760335
1014	0.224467
1015	0.682583
1016	0.172666
1017	0.191804
1018	0.13936
1019	0.226309
1020	0.133426
1021	0.623207
1022	0.0854
1023	0.24827
1024	0.552584

## Sheet: Table S4
Table S1 The list of Top features identified by the MTSCCA algorithm
Top genes	Top ROI	Top SNPs
HLA-DQA1	rPrc	rs928359
MYO1D	lMidFroOrb	rs58809569
ZBTB46	rInfFroOpe	rs4930026
EGFR.1	lRolOpe	rs1745396
SLC4A4.1	rSupMedFro	rs1029331
ANKRD35	lAntCin	rs1213143
CACNA2D3	rHip	rs1213151
CXCL12.1	lFus	rs5337340
RHOBTB3	rMidOcc	rs5889917
METTL9	lTha	rs930039

## Sheet: Table S5
Table S2 Specific information of ROC curve of Combined feature on the test set for MTSCCA
Predictive variable	Area Under Curve (AUC)	Confidence Interval (CI)
Top 10 ROIs	0.652	0.421 - 0.893
Top 10 genes	0.68	0.430 - 0.920
Top 10 SNPs	0.753	0.531 - 0.932
Top 10 ROIs + Top 10 genes	0.729	0.568 - 0.885
Top 10 ROIs + Top 10 SNPs	0.812	0.651 - 0.936
Top 10 genes + Top 10 SNPs	0.858	0.674 - 0.984
Top 10 ROIs + Top 10 genes + Top 10 SNPs	0.911	0.851 - 0.927
